# Supplementary material for: Grape Cultivar Features Differentiate the Grape Rhizosphere Microbiota
Source: Plants (Basel). 2022 Apr 20;11(9):1111. doi: 10.3390/plants11091111 (PMC9102929; doi:10.3390/plants11091111)
Supplement: Supplementary file 1 [file plants-11-01111-s001.zip]

Archive with 1 entries (1 files):
- plants-1665618-supplementary.pdf
